# Supplementary material for: Declining Diversity in Abandoned Grasslands of the Carpathian Mountains: Do Dominant Species Matter?
Source: PLoS One. 2013 Aug 27;8(8):e73533. doi: 10.1371/journal.pone.0073533 (PMC3754964; doi:10.1371/journal.pone.0073533)
Supplement: Table S1 — Vegetation data in 1 m2 subplots sampled in two different types of meadow under mowing and abandonment in the Carpathian Mountains. (XLS) [file pone.0073533.s003.xls]

## Sheet: matrix
Plot code	1	2	3	4	5	9	12	13	14	18	26	27	28	29	30	50	51	52	53	54	55	56	57	58	59	60	61	71	72	73	74	75	76	77	78	79	80	81	82	83	84	85	86	87	88	89	90	91	92
Date (YYYY/MM/DD)	2011.07.06	2011.07.06	2011.07.06	2011.07.06	2011.07.06	2011.07.06	2011.07.07	2011.07.07	2011.07.07	2011.07.08	2011.07.08	2011.07.08	2011.07.08	2011.07.08	2011.07.08	2011.07.11	2011.07.11	2011.07.11	2011.07.11	2011.07.11	2011.07.11	2011.07.11	2011.07.11	2011.07.11	2011.07.11	2011.07.11	2011.07.11	2011.07.13	2011.07.14	2011.07.14	2011.07.14	2011.07.14	2011.07.14	2011.07.14	2011.07.14	2011.07.14	2011.07.14	2011.07.14	2011.07.15	2011.07.15	2011.07.15	2011.07.15	2011.07.15	2011.07.15	2011.07.15	2011.07.15	2011.07.16	2011.07.16	2011.07.16
Longitude	25.8597	25.8597	25.859	25.8589	25.8585	25.8535	25.8527	25.8499	25.847	25.8603	25.8557	25.8551	25.8547	25.8545	25.8549	25.8559	25.8559	25.8569	25.8568	25.8572	25.8573	25.8571	25.853	25.8528	25.852	25.8521	25.8521	25.8578	25.8514	25.851	25.851	25.851	25.851	25.8508	25.8507	25.8504	25.8506	25.8503	25.9532	25.9519	25.9509	25.9506	25.9502	25.949	25.9479	25.9492	25.9493	25.9487	25.9495
Latitude	46.374	46.3745	46.3744	46.3751	46.3755	46.3781	46.378	46.3784	46.3803	46.3731	46.3824	46.3841	46.3848	46.3853	46.3858	46.3857	46.3858	46.3855	46.3854	46.3849	46.3848	46.3845	46.3845	46.3849	46.3852	46.3858	46.3858	46.3752	46.3965	46.3965	46.3965	46.3966	46.3966	46.3967	46.3967	46.3969	46.3971	46.3973	46.4152	46.4149	46.4148	46.4152	46.4161	46.4168	46.4175	46.4148	46.4093	46.4097	46.4106
Elevation (meters above sea level)	774.222	768.694	774.222	768.934	765.089	776.144	784.556	801.859	780.951	783	768	771	779	786	807	818	816	816	814	807	804	796	749	755	760	769	767	764	764	765	767	767	774	768	785	782	790	791	1177	1200	1212	1205	1183	1171	1154	1169	1209	1217	1182
Area (1 x 1 meters)	1	1	1	1	1	1	1	1	1	1	1	1	1	1	1	1	1	1	1	1	1	1	1	1	1	1	1	1	1	1	1	1	1	1	1	1	1	1	1	1	1	1	1	1	1	1	1	1	1
Replicate (locality)	Somlyo	Somlyo	Somlyo	Somlyo	Somlyo	Somlyo	Somlyo	Somlyo	Somlyo	Somlyo	Somlyo	Somlyo	Somlyo	Somlyo	Somlyo	Somlyo	Somlyo	Somlyo	Somlyo	Somlyo	Somlyo	Somlyo	Somlyo	Somlyo	Somlyo	Somlyo	Somlyo	Somlyo	Csomortan	Csomortan	Csomortan	Csomortan	Csomortan	Csomortan	Csomortan	Csomortan	Csomortan	Csomortan	Kolos	Kolos	Kolos	Kolos	Kolos	Kolos	Kolos	Kolos	Kolos	Kolos	Kolos
Land use regime	abandoned (previously mowed)	mowed	mowed	mowed	abandoned (previously mowed)	mowed	mowed	abandoned (previously mowed)	mowed	mowed	abandoned (previously mowed)	mowed	mowed	mowed	mowed	abandoned (previously mowed)	mowed	abandoned (previously mowed)	mowed	abandoned (previously mowed)	mowed	abandoned (previously mowed)	mowed	mowed	abandoned (previously mowed)	mowed	abandoned (previously mowed)	abandoned (previously mowed)	abandoned (previously mowed)	mowed	abandoned (previously mowed)	abandoned (previously mowed)	mowed	abandoned (previously mowed)	mowed	abandoned (previously mowed)	mowed	mowed	mowed	mowed	abandoned (previously mowed)	abandoned (previously mowed)	mowed	mowed	mowed	abandoned (previously mowed)	mowed	mowed	mowed
Meadow type	Fescue grassland	Fescue grassland	Fescue grassland	Fescue grassland	Fescue grassland	Fescue grassland	Fescue grassland	Fescue grassland	Fescue grassland	Fescue grassland	Tor Grass grassland	Tor Grass grassland	Tor Grass grassland	Tor Grass grassland	Tor Grass grassland	Tor Grass grassland	Tor Grass grassland	Tor Grass grassland	Tor Grass grassland	Tor Grass grassland	Tor Grass grassland	Tor Grass grassland	Tor Grass grassland	Tor Grass grassland	Tor Grass grassland	Tor Grass grassland	Tor Grass grassland	Fescue grassland	Tor Grass grassland	Tor Grass grassland	Tor Grass grassland	Tor Grass grassland	Tor Grass grassland	Tor Grass grassland	Tor Grass grassland	Tor Grass grassland	Tor Grass grassland	Tor Grass grassland	Fescue grassland	Fescue grassland	Fescue grassland	Fescue grassland	Fescue grassland	Tor Grass grassland	Tor Grass grassland	Fescue grassland	Tor Grass grassland	Tor Grass grassland	Tor Grass grassland
Slope (degrees)	1	1	2	1	1	3	1	2	1	1	50	20	1	1	2	40	0.5	35	0	50	2	35	4	2	50	2	35	1	30	0.5	40	35	1	50	2	20	3	3	2	10	1	10	5	7	20	20	1	5	7
Aspect	NE	N	ENE	N	N	E	E	E	NV	NE	SW	SE	SW	V	SW	SE	S	SW		SSE	SE	S	SW	S	S	SW	S	N	S	W	S	S	S	S	S	S	S	S	NE	E	NE	N	N	S	SW	W	E	E	E
HL (Heat Load)	0.726306	0.733376	0.716055	0.733376	0.733376	0.715546	0.733376	0.724507	0.743814	0.726306	0.944256	0.734956	0.751838	0.751513	0.761437	0.650759	0.746841	0.964018	0.742145	0.771027	0.745273	0.950433	0.780314	0.760779	0.926526	0.761437	0.950433	0.733376	0.941418	0.746841	0.950918	0.950433	0.751513	0.926526	0.760779	0.899308	0.769934	0.769934	0.710607	0.650967	0.726306	0.650967	0.697382	0.805247	0.906951	0.899308	0.733376	0.697382	0.678955
FA_HL (Folded Aspect for Heat Load)	0.785398	0	1.1781	0	0	1.5708	1.5708	1.5708	0.785398	0.785398	2.35619	2.35619	2.35619	1.5708	2.35619	2.35619	3.14159	2.35619	0	2.74889	2.35619	3.14159	2.35619	3.14159	3.14159	2.35619	3.14159	0	3.14159	1.5708	3.14159	3.14159	3.14159	3.14159	3.14159	3.14159	3.14159	3.14159	0.785398	1.5708	0.785398	0	0	3.14159	2.35619	1.5708	1.5708	1.5708	1.5708
PDIR (Potential Direct Incident Radiation)	0.733376	0.726306	0.734753	0.726306	0.726306	0.746521	0.743814	0.745273	0.733376	0.733376	0.926526	0.899308	0.751513	0.743814	0.760779	0.950918	0.747002	0.950433	0.742145	0.99487	0.760779	0.964018	0.778968	0.761437	0.944256	0.760779	0.964018	0.726306	0.953138	0.743005	0.966164	0.964018	0.751838	0.944256	0.761437	0.906951	0.770932	0.770932	0.724507	0.749247	0.733376	0.591151	0.664447	0.807679	0.899308	0.734956	0.743814	0.748377	0.749374
Vegetation cover (%)	100	100	95	100	90	97	100	80	100	100	95	90	85	100	95	98	100	98	90	75	80	98	90	75	85	80	97	90	80	80	70	70	80	60	85	70	97	95	100	97	75	95	99	97	100	75	97	90	96
Vegetation height (cm)	25	20	26	18	19	30	25	35	20	35	35	25	14	55	25	35	15	50	15	28	33	40	35	22	30	23	48	26	25	35	60	45	30	32	30	17	30	27	20	17	20	35	25	20	15	20	17	17	30
Species richness (Number of vascular taxa)	25	33	32	31	34	34	32	26	30	27	25	18	26	16	31	20	42	12	41	18	27	20	32	36	17	41	20	30	26	35	14	23	34	19	34	21	43	39	38	38	29	36	39	37	33	28	50	36	35
Evar (Vascular taxa evenness)	0.369096	0.416852	0.332272	0.24797	0.432832	0.215721	0.249591	0.223836	0.23801	0.222822	0.193023	0.203155	0.181582	0.159048	0.239697	0.21706	0.279744	0.173837	0.229201	0.206003	0.226429	0.214597	0.255648	0.282644	0.189951	0.324125	0.215641	0.250144	0.212103	0.30743	0.220228	0.190585	0.233982	0.232758	0.292067	0.238884	0.235471	0.224987	0.270399	0.228804	0.285741	0.235264	0.221782	0.239118	0.180411	0.211208	0.241872	0.245027	0.226367
Achillea collina	0	0	0	0	0	0	0	0	0	0	0.1	0	0	0	0.1	1	0.1	0	2	0	0.1	0.5	0.1	0	0.1	1	0	0	0	0	1	0	0	0	0	0	0	0	0	3	0	0	0	0.1	0	0	0	0.1	0
Achillea millefolium	0.5	0.5	2	0	0	0.1	0	0	0.5	2	0	0	0	0	0	0	0	0	0	0	0	0	0	0	0	0	0.5	10	0.1	0	0	0.1	1	0.1	0	0.1	1	1	0	0	0	0	0	0	0	0	0	0	0
Achillea stricta	0	0	0	0	0	0	0	0	0	0	0	0	0	0	0	0	0	0	0	0.5	0	0	0	0	0	0	0.1	0	0	0	0	0	0	0	0	0	0	0	0	0	0	0	0	0	0	0	0	0	0
Acinos alpinos ssp. majorannifolius	0	0	0	0	0	0	0	0	0	0	0	0	0	0	0	0	0	0	0	0	0	0	0	0	0	0	0	0	0	0	0	0	0	0	0	0	0	0	0	0	0	0	0	0	0	0	0	0	0
Aconitum moldavicum	0	0	0	0	0	0	0	0	0	0	0	0	0	0	0	0	0	0	0	0	0	0	0	0	0	0	0	0	0	0	0	0	0	0	0	0	0	0	0	0	0	0	0	0	0	0	0	0	0
Agrimonia eupatoria	0	0	0	0	0	0	0	0	0	0	0	0	0	0	0	0	0	0	0	0	0	2	0	0	0.5	0	0	0	6	0	0	0	0	0	1	0	0	0	0	0	0	0	0	0	0	0	0	0	0
Agropyron repens	0	0	0	0	0	0	0	0	0	0	0	0	0	0	0	0.1	0	10	0	2	0	3	0	0	0	0	0	0	0	0	0	0	0	0	0	0	0	0	0	0	0	0	0	0	0	0	0	0	0
Agrostis tenuis	10	0.5	20	10	20	2	0.5	5	4	55	0	0	0	0	0	0	0	0	0	0	0	0	0	0	0	0	0	3	0	0	0	0	0	0	0	0	0	0	2	0	2	0	5	0	0	4	2	0.1	3
Ajuga reptans	0	0.5	0	0.1	1	0	0	0	0	0	0	0	0	0	0	0	0	0	0	0	0	0	0	0	0	0	0	0.5	0	0	0	0	0	0	0	0	0	0	0	0	0	1	0	0	0	0	0	0.5	0
Alchemilla monticola	0	0	1	0	0	0	0	1	0	0	0	0	0	0	0	0	0	0	0	0	0	0	0	0	0	0	0	0	0	0	0	0	0	0	0	0	0	0	0	0	2	0.5	3	0	0	0	0	0	0
Alchemilla sp.	0	0	0	0	0	0	0	0	0	0	0	0	0	0	0	0	0	0	0	0	0	0	0	0	0	0	0	0	0	0	0	0	0	0	0	0	0	0	0	0.1	0	0	0	0	0	0	0	0	0
Alchemilla subcrenata	0	0	0	0	2	0	0	0	0	0	0	0	0	0	0	0	0	0	0	0	0	0	0	0	0	0	0	0	0	0	0	0	0	0	0	0	0	0	0	0	0	0	0	0	0	0	1	0	0
Anchusa barrelieri	0	0	0	0	0	0	0	0	0	0	0	0	0	0	0	0	0	0	0	1	0.1	0	0	0	0	0	0	0	0	0	0	0	0	0	0	0	0	0	0	0	0	0	0	0	0	0	0	0	0
Anemone narcissiflora	0	0	0	0	0	0	0	0	0	0	0	0	0	0	0	0	0	0	0	0	0	0	0	0	0	0	0	0	0	0	0	0	0	0	0	0	0	0	1	7	0.5	3	0	2	0.5	1	0.1	2	0
Angelica sylvestris	0	0	0	0	0	0	0	0	0	0	0	0	0	0	0	0	0	0	0	0	0	0	0	0	0	0	0	0	0	0	0	0	0	0	0	0	0	0	0	0	0	0	0	0	0	0	0	0	0
Antennaria dioica	0	0	0	0	0	0	0	0	0	0	0	0	0	0	0	0	0	0	0	0	0	0	0	0	0	0	0	0	0	0	0	0	0	0	0	0	0	0	0	0	0	0.1	0	0	0	0	0	0	0
Anthericum ramosum	0	0	0	0	0	0	0	0	0	0	0	0	0	0	0.1	0	0	0	0	0	0	0	0	0	0	0	0	0	0.1	0	0	0	0	0	0	0	0	0	0	0	0	0	0	0	0	0	0	0	0
Anthoxanthum odoratum	0.5	5	0.5	1	5	20	1	0.5	0	1	0	0	0	0	0	0	0.1	0	1	0	0	0	0	0	0	0	0	3	0	0	0	0	0	0	0	0	0	0	0.1	0	0.5	0.1	0	0	0	0	0	0	0.1
Anthyllis vulneraria	0	0	0	0	0	0	0	0	0	0	0	0	0.1	0	0	0	0.5	0	1	0	0	0	0	2	0	0	0	0	0	0	0	0	0	0	0.1	0	0.5	0.1	2	0	1	0	0	0	0.1	0	0	0	0
Arabis hirsuta	0	0	0	0	0	0	0	0	0	0	0	0	0	0	0	0	0	0	0	0	0	0	0	0	0	0	0	0	0	0	0	0	0	0	0	0	0	0	0	0	0	0	0	0	0	0	0	0	0
Arenaria serpyllifolia	0	0	0	0	0	0	0	0	0	0	0	0	0	0	0	0	0	0	0	0	0	0	0	0	0	0	0	0	0	0	0	0	0	0	0	0	0	0	0	0	0	0	0	0	0	0	0	0	0
Arnica montana	0	0	0	0	0	0	0	0	0	0	0	0	0	0	0	0	0	0	0	0	0	0	0	0	0	0	0	0	0	0	0	0	0	0	0	0	0	0	0	0	0	2	0	0	0	0	0	0	0
Arrhenatherum elatius	0	0	0	0	0	0	0	0	0	0	0	0	0	0	0.1	0	0	0	0.1	0	2	0	3	0	0	0.1	0	0	0	15	5	3	0	0	2	4	4	6	0	0	0	0	0	0	0	0	0	0	0
Asperula cynanchica	0	0	0	0	0	0	0	0	0	0	0	0.5	0	0	0	1	0	0	0.5	0	0	0	0.1	0.1	0.1	3	0	0	1	0.5	0.1	2	0	1	0	0.1	0.1	0.5	0	0.1	0	0	0	1	0	0	0	0.1	0
Aster amellus	0	0	0	0	0	0	0	0	0	0	0	0	0	0	0	0	0	0	0	0	0	0	0	0	0	0	0	0	6	0	0	2	0	4	0	1	1	0	0	0	0	0	0	0	0	0	0	0	0
Asteraceae	0	0	0	0	0	0	0	0	0	0	0	0	0	0	0	0	0	0	0	0	0	0	0	0	0	0	0	0	0	0	0	0	0	0	0	0	0	0	0	0	0	0	0	0	0	0	0	0	0
Astrantia major	0	0	0	0	0	0	0	0	0	0	0	0	0	0	0	0	0	0	0	0	0	0	0	0	0	0	0	0	0	0	0	0	0	0	0	0	0	0	0	0	0	0	0	0	0.1	15	0	0	3
Avenula preusta	0	0	0	0	0	0	0	0	0	0	0	0	0	0	0	0	0	0	0	0	0	0	0	0	0	0	0	0	0	0	0	0	0	0	0	0	0	0	1	0.3	40	0	4	0	0.1	0	0.1	0.5	5
Bellis perennis	0	0	0	0	0	0	0	0	0	0	0	0	0	0	0	0	0	0	0	0	0	0	0	0	0	0	0	0	0	0	0	0	0	0	0	0	0	0	0	0	0	0	0	0	0	0	0	0	0
Betonica officinalis	0	0	0	0	0	1	0	0	0	0.1	0	0	0	0	0	0	0	0	0	0	0	0	0	0	0	0	0	0	0	0	0	0	0	0	0	0	0	0	0	0	0	0	0	0	0	0	0.1	0	0
Botrychium lunaria	0	0	0	0	0	0	0	0	0	0	0	0	0	0	0	0	0	0	0	0	0	0	0	0	0	0	0	0	0	0	0	0	0	0	0	0	0	0	0	0	0	0	0	0	0	0.1	0	0	0
Botryochloa ischaemum	0	0	0	0	0	0	0	0	0	0	0	0	0	0	0	0	0	0	0	0	0	0	0	0	0	0	0	0	0	10	0	2	0	0	0	0	0	2	0	0	0	0	0	0	0	0	0	0	0
Brachypodium pinnatum	0	0	0	0	0	0	0	0	0	0	50	70	50	85	20	40	4	60	30	40	60	75	25	30	40	40	43	0	40	0	50	40	30	45	35	45	30	4	0	10	0	0.1	0	55	5	0	4	45	30
Brassicaceae	0	0	0	0	0	0	0	0	0	0	0	0	0	0	0	0	0	0	0	0	0	0	0	0	0	0	0	0	0	0	2	0	0	0	0	0	0	0	0	0	0	0	0	0	0	0	0	0	0
Briza media	0	0.5	0	0.5	0.5	0.1	0.5	0.1	0	0	0	0	0.1	0	0.1	0	1	0	0.1	0	0	0	1	0	0	0	0	1	0	0	0	0	0.1	0	1	0	0	0.1	0.5	1	0	0	0	0	0	0.5	0	0	0
Bromus erectus	0	0	0	0	0	0	0	0	0	0	0	0	0	0	0	0	0	0	0	0	0	0	0	0	0	0	0	0	0	0	0	0	0	0	0	0	0	0	0	0	0	0	0	0	0	0	0	0	0
Bupleurum falcatum	0	0	0	0	0	0	0	0	0	0	0	0	0.5	0	0	0	0.1	0	0	0	0	0	1	0.5	0	0.5	0	0	1	0	0	0	0	2	0	0.5	0	0	0	0	0	0.1	0	0	0	0	0	0	0
Calamagrostis epigeios	0	0	0	0	0	0	0	0	0	0	0	0	0	0	0	0	0	0	0	0	0	0	0	0	0	0	0	0	0	0	0	0	0	0	0	0	0	0	0	0	0	0	0	0	0	0	0	0	0
Calamintha vulgaris	0	0	0	0	0	0	0	0	0	0	0	0	0	0	0	0	0	0	0	0	0	0	0	0	0	0	0	0	0	0	0	0	0	0	0	0	0	0	0	0	0	0	0	0	0	0	0	0	0
Campanula abietina	0	0	0	0	0	0	0	0	0	0	0	0	0	0	0	0	0	0	0	0	0	0	0	0	0	0	0	0	0	0	0	0	0	0	0	0	0	0	0	0	0	0	0	0	0	0	0	0	0
Campanula glomerata	0	0	0	0	0	0	0	0	0	0	0	0	0	0	0	0	0	0	0	0	0	0	0	0	0	0	0	2	0	0	0	0	0	0	0	0	0	0	0	0	0	0.5	0.1	0.1	0	0.1	0.1	0	1
Campanula patula	0	0	0.5	0	0	0.1	0.1	0	0	0	0	0	0	0	0	0	0	0	0	0	0	0	0	0	0	0	0	0	0	0	0	0	0	0	0	0	0	0	0	0	0	0	0	0	0	0	0	0	0
Campanula persicifolia	0	0	0	0	0	0	0	0	0	0	0	0	0	0	0	0	0	0	0	0	0	0	0	0	0	0	0	0	0	0	0	0	0	0	0	0	0	0	0	0.1	0	0	0	0	0	0	0	1	0
Campanula rapunculoides	0	0	0	0	0	0	0	0	0	0	0	0	0	0	0	0	0	0	0	0	0	0.5	0	0	2	0	0	0	0.1	0.5	0	0.1	0.1	0.1	0.5	0.5	0.1	0.5	0	0	0	0	0	0	0	0	0	0	0
Campanula rotundifolia	0	0	0	0	0	0	0	0	0	0	0	0	0	0	0	0	0	0	0	0	0	0	0	0	0	0	0	0	0	0	0	0	0	0	0	0	0	0	0.1	0	0	0.1	0.5	0	0	0	0.5	0	0.1
Campanula sibirica	0	0	0	0	0	0	0	0	0	0	0	0	0	0	0	0	0	0	0	0	0	0.1	0	0.1	0	0.1	0	0	0	0	0	0	0	0	0	0	0.1	0	0	0	0	0	0	0	0	0	0	0	0
Cardamine pratensis	0	0	0	0	0	0	0.1	0	0	0	0	0	0	0	0	0	0	0	0	0	0	0	0	0	0	0	0	0	0	0	0	0	0	0	0	0	0	0	0	0	0	0	0	0	0	0	0	0	0
Cardaminopsis arenosa	0	0	0	0	0	0	0	0	0	0	0	0	0	0	0	0	0	0	0	0	0	0	0	0	0	0	0	0	0	0	0	0	0	0	0	0	0	0	0	0	0	0	0	0	0	0	0	0	0
Carex flacca	0	0	0	0	0	0	0	0	0	0	0	0	0	0	0	0	0	0	0	0	0	0	0	0	0	0	0	0	0	0	0	0	0	0	0	0	0	0	0	0	0	0	0	0	0	0	0	0	0
Carex hirta	0	0	0	0	0	0	0	0	0	0	0	0	0	0	0	0	0	0	0	0	0	0	0	0	0	0	0	0	0	0	0	0	0	0	0	0	0	0	0	0	0	0	0	0	0	0	0	0	0
Carex michelii	0	0	0	0	0	0	0	0	0	0	0	0	0	0	0	0	0	0	0	0	0	0	0	0	0	0	0	0	2	0	0	0	0	0	0.1	0	0.1	0	0	0	0	0	0	0	0	0	0	0	0
Carex montana	0	0	0	0	0	0	0	0	0	0	13	4	10	2	25	0	30	0	6	0	0	0	10	3	0.1	2	3	0	5	0	0	0	1	0	5	0	3	0.1	3	14	0	4	0	15	60	20	40	15	30
Carex ovalis	0	0	0	0.5	0	0	0	0	0	0	0	0	0	0	0	0	0	0	0	0	0	0	0	0	0	0	0	0	0	0	0	0	0	0	0	0	0	0	0	0	0	0	0	0	0	0	0	0	0
Carex pallescens	0.5	0	0	0.5	1	0	0.1	0	0.1	0	0	0	0	0	0	0	0	0	0	0	0	0	0	0	0	0	0	0	0	0	0	0	0	0	0	0	0	0	0	0	0	0	0	0	0	0	0	0	0
Carex panicea	0	0	0	1	0	0	0	0	0	0	0	0	0	0	0	0	0	0	0	0	0	0	0	0	0	0	0	0	0	0	0	0	0	0	0	0	0	0	0	0	0	0	0	0	0	0	0	0	0
Carex tomentosa	0	0	0	0	0	0	0	0	0	0	0	0	0	0	0	0	0	0	0.1	0	0	0	0.1	0	0	0.1	0	0	0	0	0	0	0.1	0	0.1	0	0	0	0	0	0	0	0.1	0	0	0	0	0	0
Carlina acaulis	0	0	0	0	0	0	0	0	0	0	0	0	0	0	0	0	0	0	0	0	0	0	2	0	0	0	0	0	0	0	0	0	0	0	0	0	0	0	1	7	0	0	0	0	0	0	0	1	0.1
Carum carvi	1	0	0	0	0	0.1	0	0	0	0	0	0	0	0	0	0	0	0	0	0	0	0	0.5	0	0	0	0	0	0	0	0	0	0	0	0	0	0	0	0	0	0	0.5	0	0	0	0	0	0	0
Centaurea kotschyana	0	0	0	0	0	0	0	0	0	0	0	0	0	0	0	0	0	0	0	0	0	0	0	0	0	0	0	0	0	0	0	0	0	0	0	0	0	0	0	0	0	0	0	0	0	0	0	0	0
Centaurea micranthos	0	0	0	0	0	0	0	0	0	0	0	0	0	0	0	0	0	0	0	0	0	0	0	0.1	0	0	0	0	0	1	0	1	0.5	0	0.1	0	0	0	0	0	0	0	0	0	0	0	0	0	0
Centaurea pseudophrygia	3	7	4	0.5	0	6	0.5	0.1	6	7	0	0	0	0	0	0	0	0	0	0	0	0	0	0	0	0	0	0	0	0	0	0	0	0	0	0	0	0	0	0	1	0	2	0.1	0	0	0.1	0	0
Centaurea scabiosa	0	0	0	0	0	0	0	0	0	0	0	2	0	0	0	1	0.1	0	1	0.5	2	0.5	1	0	0	1	0.5	0	0.5	0	2	0	0	0.5	0	1	0	1	0	0	0	0	0	0	0	0	0	0	0
Cerastium arvense	0	0	0	0	0	0	0	0	0	0	0	0	0	0	0	0	0	0	0	0	0	0	0	0	0	0	0	0	0	0	0	0	0	0	0	0	0	0.1	0	0.5	0	0	0	0	0	0	0.1	0	0
Cerastium holosteoides	0	0	0.5	0	0	0	0	0	0	0	0	0	0	0	0.1	0	0	0	0	0	0	0	0	0	0	0	0	0	0	0	0	0	0	0	0	0	0	0	0.1	0	0	0	0	0	0	0	1	0	0
Cerinthe minor	0	0	0	0	0	0	0	0	0	0	0	0	0	0	0	0	0	0	0	0	0	0	0	0	0	0	0	0	0	0	0.5	0	0	0	0	0	0	0	0	0	0	0	0	0	0	0	0	0	0
Chaerophyllum hirsutum	0	0	0	0	0	0	0	0	0	0	0	0	0	0	0	0	0	0	0	0	0	0	0	0	0	0	0	0	0	0	0	0	0	0	0	0	0	0	0	0	0	0	0	0	0	0	0	0	0
Chrysanthemum corymbosum	0	0	0	0	0	0	0	0	0	0	1	0	0	0	0	2	0	0	0	0	0	0	0	0	0	0	0	0	0	0	2	0	0.5	0	0	0	0	0	2	3	2	1	1	3	2	4	2	3	0.1
Cimicifuga europaea	0	0	0	0	0	0	0	0	0	0	0	0	0	0	0	0	0	0	0	0	0	0	0	0	0	0	0	0	0	0	0	0	0	0	0	0	0	0	0	0	0	0	0	0	0	0	0	0	0
Cirsium arvense	0	0	0	0	0	0	0	0	0	0	0	0	0	0	0	0	0	0	0	0	0	0	0	0	0	0	0	0	0	0	0	0	0	0	0	0	0	0	0	0	0	0	0	0	0	0	0	0	0
Cirsium erisithales	0	0	0	0	0	0	0	0	0	0	0	0	0	0	0	0	0	0	0	0	0	0	0	0	0	0	0	0	0	0	0	0	0	0	0	0	0	0	0.5	2	1	8	0	4	0.5	2	0	5	2
Clematis recta	0	0	0	0	0	0	0	0	0	0	0	0	0	0	0	0	2	0	0	0	0	0	0	0	0	0	0	0	0	0	0	0	0	0	0	0	0	0	0	0	0	0	0	0	0	0	0	0	0
Colchicum autumnale	3	0.5	0.5	0	3	0	0.5	0	0	1	0	0	0	0	0	0	0	0	0	0	0	0	0	0	0	0	0	0	0	0	0	0	0	0	0	0	0	0	0	0	0	0	0	0	0	0	0.1	0	0
Convolvulus arvensis	0	0	0	0	0	0	0	0	0	0	0	0	0	0	0	0	0	0.5	0	0.5	0.1	0	0	0	0	0	0	0	0	0	0	0	0	0	0	0.1	0	0	0	0	0	0	0	0	0	0	0	0	0
Coronilla varia	0	0	0	0	0	0	0	0	0	0	0	0	0	0.5	0	3	2	1	0	0	2	0	10	0	0	1	0	0	1	0.1	0.5	9	0	0	0	0	0	0	0	0	0	0	0	0	0	0	1	0	0
Coryllus avellana	0	0	0	0	0	0	0	0	0	0	0	0	0	0	0	0	0	0	0	0	0	0	0	0	0	0	0	0	0	0	0	0	0	0	0	0	0	0	0	0	0	0	0	0	0	0	0	0	0
Crepis biennis	0	0.5	0.5	0	0	0.5	0	0	0	0	0	0	0	0	0	0	0	0	0	0	0	0	0	0	0	0	0	0	0	0	0	0	0	0	0	0	0	0	0	0	0	0	0	0	0	0	0	0	0
Cruciata glabra	0.5	0.5	0.5	0	0.5	0.1	0.1	0.5	0.1	0	1	0	0.1	0.1	0	0.5	0.1	0	0.1	0	0	0	0	2	0	0.5	1	2	0	0	0	0	0	0	0	0	0.5	0.1	0.1	1	1	0.1	1	0.5	0.1	0.1	0.1	0.1	0.1
Cynosurus cristatus	0	0.5	0	0.5	0	0	0	0	0	0	0	0	0	0	0	0	0	0	0	0	0	0	0	0	0	0	0	0	0	0	0	0	0	0	0	0	0	0	0	0	0	0	0	0	0	0	0	0	0
Cytisus nigricans	0	0	0	0	0	0	0	0	0	0	0	9	0	0	0	0	0	0	0	0	0	0	0	0	10	0	0	0	0	0	0	0	0	0	0	0	0	0	0	0	0	0	0	0	0	0	0	0	0
Dactylis glomerata	0	0	0	0	0	0	0	0	0	1	0	0	0	0	3	0	2	0	0	0	0	0	1	0	0	0.1	0	0	0.1	2	0	5	2	0	1	0	0.1	2	0	0	0	0	0	0	0	0	0	0	0
Dactylorhiza sambucina	0	0	0	0	0	0	0	0	0	0	0	0	0	0	0	0	0	0	0	0	0	0	0	0	0	0	0	0	0	0	0	0	0	0	0	0	0	0	0	0	0	0	0	0	0	0	0	0	0
Daucus carota	0	0	0	0	0	0	0	0	0	0	0	0	0.1	0	0	0	0	0	0	0	0	0	0	0	0	0.5	0	0	0	1	0	0	0	0	0	0	0.5	0.1	0	0	0	0	0	0	0	0	0	0	0
Dianthus carthusianorum	0	0	0	0	0	0	0	0	0	0	0.1	0	0	0	0	0	0	0	0	0	1	0.1	2	1	0	0.5	0.1	0	0	0	0	0.1	0	1	0	0	0.5	0	0	0	0	0	0	0	0	0	0	0	0
Digitalis grandiflora	0	0	0	0	0	0	0	0	0	0	0	0	0	0	0	0	0	0	0	12	0	0	0	0	0	0	0	0	0	0	0	0	0	0	0	0	0	0	0	0	0	0	0	0	0	0	0	0	0
Erigeron acris	0	0	0	0	0	0	0	0	0	0	0	0	0	0	0	0	0	0	0	0	0	0	0	0	0	0.1	0	0	0	0	0	0	0	0	0	0	0	0	0	0	0	0	0	0	0	0	0	0	0
Euphorbia amygdaloides	0	0	0	0	0	0	0	0	0	0	0	0	0	0	0	0	0	0	0	0	0	0	0	0	0	0	0	0	0	0	0	0	0	0	0	0	0	0	0	0	0	0	0	0	0	0	0	0	0
Euphorbia cyparissias	0	0	0	0	0	0	0	0	0	0	2	1	0	0	0	0	0	0	0	0.1	0	1	0	0.1	1	0	0	0	2	0.5	0.1	0	0.5	1	0	0	0	0	0	0	0	0	0	0	0	0	0	0	0
Euphrasia rostkoviana	0	0	0	0	0	0	0	0	0.1	0.1	0	0	0	0	0	0	0	0	0	0	0	0	0	0	0	0	0	0	0	0	0	0	0	0	0	0	0	0.5	1	0.1	0	0	0.1	0	0	0	1	0	0
Festuca nigrescens	0	0	0	0	0	0	0	0	0	0	0	0	0	0	0	0	0	0	0	0	0	0	0	0	0	0	0	0	0	0	0	0	0	0	0	0	0	0	25	25	8	60	70	2	0	20	15	5	1
Festuca pratensis	0	0	0	0	0.5	0	0	0.1	0	0	0	0	0	0	0	0	0	0	0	0	0	0	0	0	0	0	0	0.5	0	0	0	0	0	0	0	0	0	0	0	0	0	0	0	0	0	0	0.1	0	0
Festuca rubra	7	40	45	60	30	50	60	45	65	5	0	0	0	0	0	0	0	0	0	0	0	0	0	0	0	0	0	45	0	0	0	0	0	0	0	0	0	0	0	0	0	0	0	0	0	0	0	0	0
Festuca rupicola	0	0	0	0	0.5	0	0	0	0	0	0.1	0.1	2	0.1	6	0	5	0	4	0	6	1	15	3	1	3	0	0	1	0.5	0	4	7	0.1	10	4	25	30	0	5	0	0	0	0	0	0	0	0	1
Filipendula vulgaris	0	3	0	0	1	1	0	0	0	6	0	0	0	0	0	0	0	2	0	0	0	0	0	0	0	0	0	0	0	0	0	0	0	0	0	0	0	4	0	0	0	0	0	0	0	0	0	0	0
Fragaria vesca	0	0	0	0	0	0	0	0	0	0	0	0	0	0	0	0	0	0	0	0	0	0	0	0	0	0	0	0	0	0	0	0	0	0	0	0	0	0	0	0	0	0	0	0	0	0	0	0	0
Fragaria viridis	0	0	0	0	0	0	0	0	0	0	9	0.1	0	0	1	6	0	3	7	2	5	3	3	0	1	2	3	0	0	0	0	1	0.1	0.5	1	0	1	0	0	0	0	0	0	0	0	0	0	0	0
Galium boreale	1	0.5	0.5	1	2	0	0	0.1	0	2	7	0	0	0.1	0	0	0	0	0.1	0	0	0.1	0.1	0	0	0	0	2	0	0	0	0	0	0	0	0	0	0	0	0	0	0	0	0	0.1	0	0.1	0	0
Galium glaucum	0	0	0	0	0	0	0	0	0	0	0.1	0.1	2	0.1	0.5	0	0	0	2	8	2	4	0	0	0.5	0.1	1	0	0	0	0	0	0	0	0	0	0	0	0	0	0	0	0	0	0	0	0	0	0
Galium mollugo	0	0	0	0	0	0	0	0	0	0	0	0	0.1	0	0	0	0	0	0	0	0	0	0	0	0	0	0	0	0	0	0	0	0.1	0	0	0.1	0	0	0	0	0	0	0	0	0.1	0	0	0	0
Galium schultesii	0	0	0	0	0	0	0	0	0	0	0	0	0	0	0	0	0	0	0	0	0	0	0	0	0	0	0	0	0	0	0	0	0	0	0	0	0	0	0	0	0	0	0	0	0	0	0	0	0
Galium uliginosum	0	0	0	0.1	0	0	0	0	0	0	0	0	0	0	0	0	0	0	0	0	0	0	0	0	0	0	0	0	0	0	0	0	0	0	0	0	0	0	0	0	0	0	0	0	0	0	0	0	0
Galium verum	3	1	0	0.5	0.5	0	1	0	0	5	2	0	0	0	0	3	3	0.5	0	0	0	0.1	0.1	0	0	2	23	1	0	0	0	0	0	0	0	0	0	0.5	0	0	0	0	0.1	0	0	0	0	0	0
Genista tinctoria	0	0	0	0	0	0	0	0	0	0	0	0	0	0	0	0	0	0	0.1	0	0	0	0	0	0	0	0	0	0	0	0	0	0	0	0	0	0	0	0	0	0	0	0	0	0	0	0	0	0
Genistella sagittalis	0.5	1	0	0	1	0	0	0	2	0	0	0	0	0	0	0	0	0	0	0	0	0	0	0	0	0	0	0.5	0	0	0	0	0	0	0	0	0	0	0	0	0	0	0	0	0	0	0	0	0
Gentiana asclepiadea	0	0	0	0	0	0	0	0	0	0	0	0	0	0	0	0	0	0	0	0	0	0	0	0	0	0	0	0	0	0	0	0	0	0	0	0	0	0	0	0	0	0	0	0	0	0	0	0	0
Gentiana cruciata	0	0	0	0	0	0	0	0	0	0	0	0	0	0	0	0	0	0	0	0	0.5	0	0	0	0	0	0	0	0	0	0	0	0	0	0	0	0	0	0	0	0	0	0	0	0	0	0	0	0
Gentiana utriculosa	0	0	0	0	0	0	0	0	0	0	0	0	0	0	0	0	0	0	0	0	0	0	0	0	0	0	0	0	0	0	0	0	0	0	0	0	0	0	0	0	0	0	0	0	0	0	0	0	0
Gentiana verna	0	0	0	0	0	0	0	0	0	0	0	0	0	0	0	0	0	0	0	0	0	0	0	0	0	0	0	0	0	0	0	0	0	0	0	0	0	0	0	0	0	0	0.1	0.5	0	0	0	0	0
Gentianella carpatica	0	0	0	0	0	0	0	0	0	0	0	0	0	0	0	0	0	0	0	0	0	0	0	0	0	0	0	0	0	0	0	0	0	0	0	0	0	0	0	0	0	0	1	0	0.1	0	0	0	0
Geranium phaeum	0	0	0	0	0	0	0	0	0	0	0	0	0	0	0	0	0	0	0	0	0	0	0	0	0	0	0	0	0	0	0	0	0	0	0	0	0	0	0	0	0	0	0	0	0	0	0	0	0
Geranium pratense	0	0	0	0	0	0	0	0	0	0	0	0	0	0	0	0	0	0	0	0	0	0	0	0	0	0	0	0	0	0	0	0	0	0	0	0	0	0	0	0	0	0	0	0	0	0	0	0	0
Geranium sp.	0	0	0	0	0	0.1	0	0	0	0	0	0	0	0	0	0	0	0	0	0	0	0	0	0	0	0	0	0	0	0	0	0	0	0	0	0	0	0	0	0	0	0	0	0	0	0	0	0	0
Gymnadenia conopsea	0	0	0	0	0	0	0	0	0	0	0	0	0	0	0	0	0	0	0	0	0	0	0	0	0	0	0	0	0	0	0	0	0	0	0	0	0	0	0	0	0	0	0	0.5	1	0	0	0	0
Helianthemum nummularium ssp. obscurum	0	0	0	0	0	0	0	0.1	1	0	0	0	0	0	0	2	1	0	0	0	0	0	0	0	0	0	0	2	0	0	0	0	0	0	0	0	0	0	0.5	0	0	0.5	0.1	1	2	0.1	1	2	0
Helleborus purpurascens	0	0	0	0	0	0	0	0	0	0	0	0	0	0	0	0	0	0	0	0	0	0	0	0	0	0	0	0	0	0	0	0	0	0	0	0	0	0	0	0	0	0	0	0	0	0	0	0	0
Hieracium aurantiacum	0	0	0	0	0	0	0	0	0	0	0	0	0	0	0	0	0	0	2	0	0	0	0	0	0	0	0	0	0	0	0	0	0	0	0	0	0	0	0	0	0	0	0	0	0	0	0	0	0
Hieracium bauhini	0	0	0	0	0	0	0	0	0.5	0	0	0	0	0	0	0	0	0	0	0	0	0	0	0	0	0.5	0	0	0	0	0	0	0	0	0	0	0	0	0	0	0	0	0.1	0.1	0	0	0	0	0
Hieracium bifidum	0	0	0	0	0	0	0	0	0	0	0	0	0	0	0	0	0	0	0	0	0	0	0	0	0	0	0	0	0	0	0	0	0	0	0	0	0	0	0	0	0	0	0	0	0	0	0	0	0
Hieracium cymosum	0	0	0	0	0	0	0	0	0	0	0	0	0	0	0	0	0	0	0	0	0	0	0	0	0	0	0	0	0	0	0	0	0	0	0	0	0	0	0	0	0	0	0	0	0	0	0	0	0
Hieracium pilosella	0	0	0	0	0	0	0	0	0	0	0	2	0	0	0	0	1	0	0	0	0	0	0	0	0	0	0	0	0	4	0	0	0	0	0	0	0	0	0	0	0	0	0	0	0	0	0	0	0
Hieracium sp.	0	0	0	0.1	0	0	0	0	0.5	0	0	0	0	0	0	0	0	0	0	0	0	0	0	0	0	0	0	0	0	0	0	0	0	0	0	0	0	0	0	0	0	0	0	0	0	0	0	0	0
Hieracium transsilvanicum	0	0	0	0	0	0	0	0	0	0	0	0	0	0	0	0	0	0	0	0	0	0	0	0	0	0	0	0	0	0	0	0	0	0	0	0	0	0	0	0	0	0	0	0	0	0	0	0	0
Hieracium umbellatum	0	0	0	0	0	0	0	0	0	0	0	0	0	0	0	0	0	0	0	0	0	0	0	0	0	0	0	0	0	0	0	0	0	0	0	0	0	0	0	0	0	0	0	0	0	0	0	0	0
Holcus lanatus	0	0	0	0.5	0	0	0	0	0	0	0	0	0	0	0	0	0	0	0	0	0	0	0	0	0	1	0	0	0	0.1	0	0	0	0	0	0	0	0	0	0	0	0	0	0	0	0	0	0	0
Hypericum maculatum	0	0	0	0	0	0	0	0	0	0	0	0	0	0	0	0	0	0	0	0	0	0	0	0	0	0	0	0	0	0	0	0	0	0	0	0	0	0	0	0	1	1	0	0.1	0	0	0	0	0
Hypericum perforatum	0	0	0	0	0	0	0	0	0	0	0	0	0	0	0	0	0	0	0	0.1	0	0	0	0	0	0	0	0.1	0	0	0	0	0	0	0	0	0	0	0	0	0	0	0	0	0	0	0	0	0
Hypericum richeri ssp.transsilvanicum	0	0	0	0	0	0	0	0	0	0	0	0	0	0	0	0	0	0	0	0	0	0	0	0	0	0	0	0	0	0	0	0	0	0	0	0	0	0	0	0	0	0	0	0	0	0	0	0.5	0
Hypericum tetrapterum	0	0	0	0	0	0	0	1	0	0	0	0	0	0	0	0	0	0	0	0	0	0	0	0	0	0	0	0	0	0	0	0	0	0	0	0	0	0	0	0	0	0	0	0	0	0	0	0	0
Hypochoeris maculata	0	0	0	0	0	0	0	0	0	0	0	0	0	0	0	0	2	0	0	0	0	0	0	0	0	0	0	0	0	0	0	0	0	0	0	0	0	0	0	0	0.1	0	0	0	0	0	0	0	0
Hypochoeris radicata	0	0	0	0	0	0	0	0	0	0	0	0	0	0	0	0	0	0	0	0	0	0	0	0	0	0	0	0	0	0	0	0	0	0	0	0	0	0	0	0	0	0	0	0	0	0	0	0	0
Hypochoeris uniflora	0	0	0	0	0	0	0	0	0	0	0	0	0	0	0	0	0	0	0	0	0	0	0	0	0	0	0	0	0	0	0	0	0	0	0	0	0	0	0	0	0	1	2	1	7	0.5	0	0.1	0.5
Juncus conglomeratus	0	0	0	5	0	0	0	0	0	0	0	0	0	0	0	0	0	0	0	0	0	0	0	0	0	0	0	0	0	0	0	0	0	0	0	0	0	0	0	0	0	0	0	0	0	0	0	0	0
Juniperus communis	0	0	0	0	0	0	0	0	0	0	0	0	0	0	0	0	0	0	0	0	0	0	0	0	0	0	0	0	0	0	0	0	0	0	0	0	0	0	0.1	0	0	0	0	0	0	0	0	0	0
Knautia arvensis	1	3	0	0	0	0.5	1	0	0	1	1	1	0	0	2	0	1	0	1	0	0	0	0.5	2	0.5	1	1	0	0	3	0	0.5	0.1	0	4	2	2.5	2	0.1	0.1	0	0.1	0	0	0	0.1	0.5	0.1	0
Koeleria macrantha	0	0	0	0	0	0	0	0	0	0	0	0	0	0	0	0	0	0	0	0	0	0	0	0	0	0	0	0	0	0	0	0	0	0	0.1	0.5	1	0	0	0	0	0	0	0	0	0	0	0	0
Laserpitium latifolium	0	0	0	0	0	0	0	0	0	0	0	0	0	0	0	0	0	0	0	0	0	0	0	0	0	0	0	0	0	0	0	0	0	0	0	0	0	0	0.5	3	0	0	0	2	5	2	0.5	1	6
Lathyrus pratensis	0	0	0	0	0	0	0	0	0	0	0	0	0	0	0	0	0	0	0	0	0	0	0	0	0	0	0	1	0	0	0	0	0	0	0	0	0	0	0	0	0	0	0	0	0	0	0	0	0
Lathyrus transsilvanicus	0	0	0	0	0	0	0	0	0	0	0	0	0	0	0	0	0	0	0	0	0	0	0	0	0	0	0	0	0	0	0	0	0	0	0	0	0	0	0	0	0	0	0	2	0.1	0	0	0	2
Lathyrus vernus	0	0	0	0	0	0	0	0	0	0	0	0	0	0	0	0	0	0	0	0	0	0	0	0	0	0	0	0	0	0	0	0	0	0	0	0	0	0	0	0	0	0	0	0	0	0	0	0	0
Leontodon autumnalis	0	0	0	0	0	0	0.1	0	5	0	0	0	0	0	1	0	1	0	4	0	0.1	0	0	0	0	0	0	5	0	0.5	0	0	0	0	0	0	0	0	0	0	0.5	0	0	0	10	0	0	0	2
Leontodon hispidus	0	1	0	0	1	5	0.5	0	0	0	0	0	0	0	3	0	2	0	7	0	1	0	0	0	0	0	0	0	0	0	0	0	0	0	0	0	0	0	0	0	0	0	0	0.5	15	0	5	0	4
Leucanthemum vulgare	2	5	10	0	3	0.1	0.5	0	0.1	0.1	0	0	0.1	0	1	0	1	0	0.5	0	0	0	2	0.5	0	1	0	0.1	0	0.5	0	0	0.5	0	2	0	0.1	3	6	0.1	1	0	0.5	0.1	0.1	0.1	0.5	0	0.1
Lilium martagon	0	0	0	0	0	0	0	0	0	0	0	0	0	0	0	0	0	0	0	0	0	0	0	0	0	0	0	0	0	0	0	0	0	0	0	0	0	0	0	0	0	0	0	0	0	0	0	0	0
Linum catharticum	0.5	1	0.1	0	0.5	0	0	0	0.1	0	0	0	1	0	0.5	0	0.1	0	0	0	0.5	0	0	1	0	0	0	0	0	0	0	0	0.1	0	1	0	2	0	0	0.1	0	0	0.5	0	0	0	0.1	0.1	0
Linum flavum	0	0	0	0	0	0	0	0	0	0	0	0.5	0	0	0	0	0	0	0.1	0	0	0	0	0	0	0	0	0	0.1	0	0	0	0	0.1	0	1	0.1	0	0	0	0	0	0	0	0	0	0	0	0
Listera ovata	0	0	0	0	0	0	0	0	0	0	0	0	0	0	0	0	0	0	0	0	0	0	0	0	0	0	0	0	0	0	0	0	0	0	0	0	0	0	0	0	0	0	0	0	0	0	0	0	0
Lotus corniculatus	0	0	0.5	0.5	0.5	0.1	1	1	1	0.5	0	0.1	1	0.5	2	0	0	0	0.5	0.5	0	0	0	1	1	0	0	0	0	0.5	0	0	2	1	0.5	1	1	0	2	1	0	1	0.1	0	0	1	0	0	2
Luzula campestris	0.5	0.5	0	2	0.5	0	0.1	0.5	0.1	0.1	0.1	0	0	0	0	0	0	0	0	0	0	0	0	0	0	0	0	0.1	0	0	0	0	0	0	0	0	0	0	0.1	0	0.5	0.1	0.1	0.5	0	0	0.5	0	0
Luzula luzuloides	0	0	0	0	0	0	0	0	0	0	0	0	0	0	0	0	0	0	0	0	0	0	0	0	0	0	0	0	0	0	0	0	0	0	0	0	0	0	0	0	6	1	1	0	0	0	0	0	0
Luzula multiflora	0	0	0	0	0	0	0	0	0	0	0	0	0	0	0	0	0	0	0	0	0	0	0	0	0	0	0	0	0	0	0	0	0	0	0	0	0	0	0	0	0	0	0	0	0	0	0	0.5	0
Luzula pallescens	0	0	0	0	0	0	0	0	0	0	0	0	0	0	0	0	0	0	0	0	0	0	0	0	0	0	0	0	0	0	0	0	0	0	0	0	0	0	0	0	0	0	0	0	0	0	0	0	0
Lychnis flos-cuculi	0	0	0	0	0.5	0.1	0	0	0	0	0	0	0	0	0	0	0	0	0	0	0	0	0	0	0	0	0	0	0	0	0	0	0	0	0	0	0	0	0	0	0	0	0	0	0	0	0	0	0
Lysimachia vulgaris	0	0	0.5	0	0	0	0	0	0	0	0	0	0	0	0	0	0	0	0	0	0	0	0	0	0	0	0	0	0	0	0	0	0	0	0	0	0	0	0	0	0	0	0	0	0	0	0	0	0
Maianthemum bifolium	0	0	0	0	0	0	0	0	0	0	0	0	0	0	0	0	0	0	0	0	0	0	0	0	0	0	0	0	0	0	0	0	0	0	0	0	0	0	0	0	0	0	0	0	0	0	0	0	0
Medicago falcata	0	0	0	0	0	0	0	0	0	0	0	0	5	15	9	0.1	1	20	0	3	0	6	4	0.5	3	3	0	0	2	3	4	2	0	0	4	4	0	5	0	0	0	0	0	3	0	0	4	0	0
Medicago lupulina	0	0	0	0	0	0	0	0	0	0	0	0.5	0	0	0	0	0.5	0	0	0	0	0	0	0.5	0	0.5	0	0	0	0.5	0	0	4	0	0	0	0.1	0	0	0	0	0	0	0	0	0	0	0	0
Melampyrum arvense	0	0	0	0	0	0	0	0	0	0	0	0	0	0	0	0	0	0	0	0	0	0	0	0	0	0	0	0	0	0.5	0	0.5	2	0.5	3	2	1	0	0	0	0	0	0	0	0	0	0	0	0
Melampyrum bihariense	0	0	0	0	0	0	0	0	0	0	0	0	0	0	0	0	0	0	0	0	0	0	0	0	0	0	0	0	0	0	0	0	0	0	0	0	0	0	0	0	0	0	0	0	0	0	0	0	3
Melampyrum sylvaticum	0	0	0	0	0	0	0	0	0	0	0	0	0	0	0	0	0	0	0	0	0	0	0	0	0	0	0	0	0	0	0	0	0	0	0	0	0	0	0	0	0	0	0	0	0	0	0	0	0
Mellitis melisophyllum	0	0	0	0	0	0	0	0	0	0	0	0	0	0	0	0	0	0	0	0	0	0	0	0	0	0	0	0	0	0	0	0	0	0	0	0	0	0	0	0	0	0	0	0	0	0	0	0	0
Mercurialis perennis	0	0	0	0	0	0	0	0	0	0	0	0	0	0	0	0	0	0	0	0	0	0	0	0	0	0	0	0	0	0	0	0	0	0	0	0	0	0	0	0	0	0	0	0	0	0	0	0	0
Muscari botryoides	0	0	0	0	0	0	0	0	0	0	0	0	0	0	0	0	0	0	0	0	0	0	0	0	0	0	0	0	0	0	0	0	0	0	0	0	0	0	0	0	0	0	0	0	0	0	0.1	0	0
Myosotis alpestris	0	0	0	0	0	0	0	0	0	0	0	0	0	0	0	0	0	0	0	0	0	0	0	0	0	0	0	0	0	0	0	0	0	0	0	0	0	0	0	0	0	0	0	0	0	0	0.1	0	0
Myosotis arvensis	0	0	0	0	0	0	0	0	0	0	0.1	0	0	0	0	0	0	0	0	0	0	0	0	0	0	0	0	0	0	0	0	0	0	0	0	0	0	0	0	0	0	0	0	0	0	0	0	0	0
Myosotis palustris	0	0	0.5	0.1	0	0	0	0	0	0	0	0	0	0	0	0	0	0	0	0	0	0	0	0	0	0	0	0	0	0	0	0	0	0	0	0	0	0	0	0	0	0	0	0	0	0	0	0	0
Myosotis sylvatica	0	0	0	0	0	0	0	0	0	0	0	0	0	0	0	0	0	0	0	0	0	0	0	0	0	0	0	0	0	0	0	0	0	0	0	0	0	0	0	0	0	0	0	0	0	0	0	0	0
Nardus stricta	0	0	0	0	0	0	0	0	0	0	0	0	0	0	0	0	0	0	0	0	0	0	0	0	0	0	0	0	0	0	0	0	0	0	0	0	0	0	35	0	0	0	0	0	0	7	0	0	0
Onobrychis viciifolia	0	0	0	0	0	0	0	0	0	0	0.5	4	0	0	1	0	8	0	0	0	0.1	0	0	5	0	4	0	0	2	4	0	0.1	3	0	6	0	1.5	0.5	0	0	0	0	0	0	0	0	1	0	4
Orchidaceae	0	0	0	0	0	0	0	0	0	0	0	0	0	0	0	0	0	0	0	0	0	0	0	0	0	0	0	0	0	0	0	0	0	0	0	0	0	0	0	0	0	0	0	0	0	0	0	0	0
Orchis ustulata	0	0	0	0	0	0	0	0	0	0	0	0	0	0	0	0	0.1	0	0	0	0.1	0	0	0	0	0	0	0	0	0	0	0	0	0	0	0	0	0	0	0	0	0	0	0	0	0	0	0	0
Origanum vulgare	0	0	0	0	0	0	0	0	0	0	0	0	0	0	0	0	0	0	0	0	0	0	0	0	0	0	0	0	0	0	0	0	0	0	0	0	0	0	0	0	0	0	0	0	0	0	0	0	0
Parnassia palustris	0	0	0	0	0	0	0	0	0	0	0	0	0	0	0	0	0	0	0	0	0	0	0	0	0	0	0	0	0	0	0	0	0	0	0	0	0	0	0	0	0	0	0	0	0	0	0	0	0
Pedicularis campestris	0	2	0.5	0	2	0.1	0	0	2	0	0	0	4	0.5	1	0	1	0	1	0	0	0	0	1	0	0	0	0	0	0	0	0	0	0	0	0	0	0	1	1	0.1	0	2	0	0	0	0	0	0
Peucedanum sp.	0	0	0	0	0	0	0	0	0	0	0	0	0	0	0	3	0	0	0	0	0	0	0	0	0	0	0	0	0	0	0	0	0	0	0	0	0	0	0	0	0	0	0	0	0	0	0	0	0
Phleum alpinum	0	0	0	0	0	0	0	0	0	0	0	0	0	0	0	0	0	0	0	0	0	0	0	0	0	0	0	0	0	0	0	0	0	0	0	0	0	0	0	0	0	0	0	0	0	0	0	0	0
Phleum phleoides	0	0	0	0	0	0	0	0	0	0	0	0	0	0	0	0	0	0	0.1	0	0	0	1	0.1	0	0.1	0	0	0	0	0	0	0	0	0	0	0	0	0	0	0	0	0	0	0	0	0	0	0
Phleum pratense	0	0	0	0	0	0	0	0	0	0	0	0	0	0	0	0	0	0	0	0	0	0	0	0	0	0	0	0	1	0	0	0	0	0	0	0	0	0	0	0	0	0	0	0	0	0	0	0	0
Phyteuma tetramerum	0	0	0	0	0	0	0	0	0	0	0	0	0	0	0	0	0	0	0	0	0	0	0	0	0	0	0	0	0	0	0	0	0	0	0	0	0	0	0	0	0	0	0	0	0	0	0	0	0
Picea abies	0	0	0	0	0	0	0	0	0	0	0	0	0	0	0	0	0	0	0	0	0	0	0	0	0	0	0	0	0	0	0	0	0	0	0	0	0	0	0	0	0	0	0	0	0	0	0	0	0
Pimpinella major	0	0	0	0	0	0	0	0	0	0	0	0	0	0	0	0	0	0	0	0	0	0	0	0	0	0	0	0	0	0	0	0	0	0	0	0	0	0	0	0	0	0	0	0	0	0	0	0	0
Pimpinella saxifraga	0	0	0	0	0	0	0	0	0.1	0	2	0	0.1	0	1	0	0	0.1	0	0	0	0	1	1	0	1	0	0	0.1	0	0.5	0.1	0.5	0	0	0	2	3	0	1	0	0	0	0	0	0	0	0	0
Plantago atrata ssp. carpatica	0	0	0	0	0	0	0	0	0	0	0	0	0	0	0	0	0	0	0	0	0	0	0	0	0	0	0	0	0	0	0	0	0	0	0	0	0	0	1	0	0	0.1	0.5	0.1	0.1	0.5	0	0	0.1
Plantago lanceolata	0.5	1	0.5	3	0.5	0.1	1	0.5	0.5	0	0	0	0.1	0	1	0	0	0	0	0	0	0	0	0.1	0	0	1	1	0	0.1	0	0	0	0	0.5	0	0.1	0.1	0	2	1	0	0	1	0	0	0.1	0	0.1
Plantago major	0	0	0	0	0	0	0	0	0	0	0	0	0	0	0	0	0	0	0	0	0	0	0	0	0	0	0	0	0	0	0	0	0	0	0	0	0	0	0	0	0	0	0	0	0	0	0	0	0
Plantago media	2	0	0	0	0.5	0.5	0	1	2	0	1	3	2	0.5	3	0	5	0	1	0	3	0	2	6	0	1	0.5	0	0	3	0	0	8	0.5	3	0	5	6	0.5	4	0	0	0	0	0	0	7	4	0.5
Plantago media ssp. urvelana	0	0	0	0	0	0	0	0	0	0	0	0	0	0	0	0	0	0	0	0	0	0	0	0	0	0	0	0	0	0	0	0	0	0	0	0	0	0	0	0	0	0	0	0	0	0	0	0	0
Platanthera bifolia	0	0	0	0	1	0	0	0	0	0	0	0	0	0	0	0	0	0	0	0	0	0	0	0	0	0	0	0	0	0	0	0	0	0	0	0	0	0	0	0	0	0	0	0	0	0	0	0	0
Poa pratensis	0	0	0	0	0	0	0	0	0	0.1	0	0	0	0	0	0	0	0	0.1	0.1	0	0	0	0	0	0	0	0	0	0	0	0.1	0	0	0	0	0	0.1	0	0	0	0	0	0	0	0	0	0	0
Poaceae	0	0	0	0	0	0	0	0	0	0	0	0	0	0	0	0	0	0	0	0	0	0	0	0	0	0	0	0	0	0	0	0	0	0	0	0	0	0	0	0	0	0	0	0	0	0	0	0	0
Polygala amara	0	0	0	0	0	0	0	0	0	0	0	0	0	0	0	0	0	0	0	0	0	0	0	0	0	0	0	0	0	0	0	0	0	0	0	0	0	0	0	0	0	0	0	0	0	0	0	0	0
Polygala major	0	0	0.5	0	0	0	0	0	0	0	0	0	0.1	0	1	0.1	1	0	1	0	1	0	0	1	0	0	0	0	0	0	0	0	1	0	0	0	0.5	0	0	0.1	0	0	0	0	0.5	0	0	0.1	0
Polygala vulgaris	0	0.5	0	0	0	0	0.1	0	0	0	0	0	0	0	0	0	0	0	0	0	0	0	0.1	0	0	1	0	0	0	0	0	0	0	0	0	0	0	0	0	0	0	0	0	0	0	0	0	0	0
Polygonatum verticillatum	0	0	0	0	0	0	0	0	0	0	0	0	0	0	0	0	0	0	0	0	0	0	0	0	0	0	0	0	0	0	0	0	0	0	0	0	0	0	0	0	0	0	0	0	0	0	0	0	0
Polygonum bistorta	0	0	0	1	0	0	0	0	0	0	0	0	0	0	0	0	0	0	0	0	0	0	0	0	0	0	0	0	0	0	0	0	0	0	0	0	0	0	0	0	0	0	0	0	0	0	0	0	0
Populus tremula	0	0	0	0	0	0	0	0	0	0	0	0	0	0	0	0	0	0	0	0	0	0	0	0	0	0	0	0	0	0	0	0	0	0	0	0	0	0	0	0	0	0	0	0	0	0	0	0	0
Potentilla alba	50	10	0	0	0	0	0	0	6	0	0	0	0	0	0	0	0	0	0	0	0	0	0	0	0	0	0	15	0	0	0	0	0	0	0	0	0	0	0	0	0	0	0	0	0	0	0	0	0
Potentilla anserina	0	0	0	0	0	0	0	0	0	0	0	0	0	0	0	0	0	0	0	0	0	0	0	0	0	0	0	0	0	0	0	0	0	0	0	0	0	0	0	0	0	0	0	0	0	0	0	0	0
Potentilla arenaria	0	0	0	0	0	0	0	0	0	0	0	0	0.1	0	0	0	0	0	0	0	0	0	1	0.5	0	1	0	0	0	0	0	0	0	0	0	0	0	0	0	0	0	0	0	0	0	0	0	0	0
Potentilla aurea	0	0	0	0	0	0	0	0	0	0	0	0	0	0	0	0	0	0	0	0	0	0	0	0	0	0	0	0	0	0	0	0	0	0	0	0	0	0	0	0	0	0	1	0	0	0	0	0	0
Potentilla erecta	0.5	10	0	2	10	0	2	3	2	0	0	0	0	0	0	0	0	0	0	0	0	0	0.5	0	0	0	0	1	0	0	0	0	0	0	0	1	0	0	4	1	1	0	0.1	0.1	0.1	1	0	1.5	0
Potentilla heptaphylla	0	0	0	0	0	0	0	0	0	0	0	0	0	0	0	0	0	0	0	0	0	0	0	0	0	0	0	0	0	0	0	0	0	0	0	0	0	0	0	0	0	0	0	0	0	0	0	0	0
Potentilla recta	0	0	0	0	0	0	0	0	0	0.1	2	0	0	0	0	0	0	0	1	1	0.5	0.5	0	0	0	0	0	0	0.1	0	0	2	0.1	0.1	0.5	0	0.1	0.1	0	0	0	0	0	0.1	0	0	0	1	0.5
Potentilla thuringiaca	0	0	0	0	0	0	0	0	0	0	0	0	0	0	0	0	0	0	0	0	0	0	0	0	0	0	0	0	0	0	0	0	0	0	0	0	0	0	0	0.5	0	0.1	0	0	0.1	0	2	0	0
Primula leucophylla	0	0	0	0	0	0	0	0	0	0	0	0	0	0	0	0	0	0	0	0	0	0	0	0	0	0	0	0	0	0	0	0	0	0	0	0	0	0	1	0	1	4	2	0	0	0.5	0.5	0	0
Primula veris	0	0.5	0	0	0	0.5	0.5	0	0.5	0	0	0	2	1	0	0	6	0	0	0	2	0	0.5	0.5	0	1	0	0	1	1	0	0	1	0	1	0	1	2	3	3	0	0	1	3	1	0	2	1	1
Prunella grandiflora	0	0	0	0	0	0	0	0	0	0	0.5	0	6	0	0	0	9	0	9	0	0	0	0	0	0	0	0	0	0	0	0	0	0	0	0	0	0	0	0	0	0	0	0	0	0	0	0	0	0
Prunella vulgaris	0	0	0	1	0	0	0	0	0	0	0	0	0	0	0	0	0	0	0	0	0	0	0	0	0	0.5	0	0.1	0	0	0	0	0	0	1	0	0.1	2	0	0	0	0	0	0	0	0	0	0	0
Pulsatilla patens	0	0	0	0	0	0	0	0	0	0	0	0	0	0	0	0	0	0	0	0	0	0	0	0	0	0	0	0	0	0	0	0	0	0	0	0	0	0	0	0	0	0	0	0	0	0	0	0	0
Pyrola rotundifolia	0	0	0	0	0	0	0	0	0	0	0	0	0	0	0	0	0	0	0	0	0	0	0	0	0	0	0	0	0	0	0	0	0	0	0	0	0	0	0	0	0	4	0	0	0	0	0	0	0
Ranunculus acris	0.5	3	3	5	0.5	0.1	0	0	0	0	0	0	0	0	0	0	0	0	0	0	0	0	0	0	0	0	0	0.5	0	0	0	0	0	0	0	0	0	0	0	0	0	0	0	0	0	0	0	0	0
Ranunculus auricomus	0	0	0.5	0.1	0	0.1	1	0.1	0	0	0	0	0	0	0	0	0	0	0	0	0	0	0	0	0	0	0	0	0	0	0	0	0	0	0	0	0	0	0	0	0	0	0	0	0	0	0	0	0
Ranunculus cassubicus	0	0	0	0	0	0	0	0	0	0	0	0	0	0	0	0	0	0	0	0	0	0	0	0	0	0	0	0	0	0	0	0	0	0	0	0	0	0	0	0	0	0	0	0	0	0	0	0	0
Ranunculus nemorosus	0	0	0	0	0	0	0	0	0	0	0	0	0	0	0	0	0	0	0	0	0	0	0	0	0	0	0	0	0	0	0	0	0	0	0	0	0	0	0	0	0	0	0	0	0	0	0	0	0
Ranunculus oreophilus	0	0	0	0	0	0	0	0	0	0	0	0	0	0	0	0	0	0	0	0	0	0	0	0	0	0	0	0	0	0	0	0	0	0	0	0	0	0	0.1	5	0.1	1	0.5	3	2	0	1	4	1
Ranunculus polyanthemos	0	0	0.5	0.1	0	0.5	1	0	2	2	0	0	0	0	0.5	0	1	0	0.1	0	1	0	0	0.5	0	0.5	0	2	0	3	0	0	2	0	1	0	0.5	2	0	0	0	0	0.5	0.1	0	0	0.5	0.5	1
Ranunculus sp.	0	0	0	0	0	0	0	0	0	0	0	0	0	0	0	0	0	0	0	0	0	0	0	0	0	0	0	0	0	0	0	0	0	0	0	0	0	0	0	0	0	0	0	0	0	0	0	0	0
Rhinanthus minor	0	0.5	0.5	0	0	0.1	5	0	0.5	0.1	0	0	0	0.5	4	0	1	0	0.1	0	0.1	0	0	0	0	0	0	0.1	0	2	0	0	10	0	0	0	0	0.1	0.5	0.1	4	0	20	0	1	0.1	4	0.1	0.1
Rosa cf. canina	0	0	0	0	0	0	0	0	0	0	0	0	0	0	0	0	0	0	0	0	0	0	0	0	0	0	0	0.1	0	0	1	0	0	0	0	0.1	0	0	0	0	0	0	0	0	0	0	0	0	0
Rumex acetosa	0	0	0	0.1	0	0.1	0.1	0.1	0	0	0	0	0	0	0	0	0	0	0	0	0	0	0	0	0	0	0	0	0	0	0	0	0	0	0	0	0	0	0	0	0	0	0	0	0	0	1.5	0	0
Rumex thyrsiflorus	0	0	0	0	0	0	0	0	0	0	0	0	0	0	0	0	0	0	0	0	0	0	0	0	0	0	0	0	0	0	0	0	0	0	0	0	0	0	0	0	0	0	0	0	0	0	0	0	0
Salix caprea	0	0	0	0	0	0	0	0	0	0	0	0	0	0	0	0	0	0	0	0	0	0	0	0	0	0	0	0	0	0	0	0	0	0	0	0	0	0	0	0	0	0	0	0	0	0	0	0	0
Salix sp.	0	0	0	0	0	0	0	0	0	0	0	0	0	0	0	0	0	0	0	0	0	0	0	0	0	0	0	0	0	0	0	0	0	0	0	0	0	0	0	0	0	0	0.1	0	0	0	0	0	0
Salvia pratensis	1	0	0	0	0	0	0	0	0	1	9	0	7	8	9	15	10	4	10	7	4	8	5	6	0	6	17	0	8	0.5	0	0	3	0	0	2	15	6	0	0	0	0	0	1.5	0	0	4	0	2
Salvia verticillata	0	0	0	0	0	0	0	0	0	0	0	0	0	0	3	20	0	4	1	0	4	2	7	5	30	4	5	0	6	25	15	10	5	10	4	7	0	4	0	0	0	0	0	0	0	0	0	0	0
Sanguisorba minor	0	0	0	0	0	0	0	0	0	0	0	0	0.1	0	0	0	0	0	0	0	0	0	0	0	0	0.1	0	0	0.1	0.5	0	0	0.5	0	2	0	0.5	0	0	0	0	0	0	0	0	0	0	0	0
Sanguisorba officinalis	0	1	1	10	4	0	0	0	0	0	0	0	0	0	0	0	0	0	0	0	0	0	0	0	0	0	0	0	0	0	0	0	0	0	0	0	0	0	0	0	0	0	0	0	0	0	0	0	0
Scabiosa columbaria	0	0	0	0	0	0	0	0	0	0	0	0	0	0	0	0	0	0	0	0	0	0	0	0	0	0	0	0	0	0	0	0	0	0	0	0	0	0	0	0	0	0	0	0	0	0	0	0	0
Scabiosa ochroleuca	0	0	0	0	0	0	0	0	0	0	0	0	0	0	0	0	0.5	0	0	0	0	0	0	0	0	0	0	0	0	0	0	0	0	0	0	0	1	0	0	0	0	0	0	0	0	0	0	0	0
Scorzonera rosea	0	0	0	0	0	0	0	0	0	0	0	0	0	0	0	0	0	0	0	0	0	0	0	0	0	0	0	0	0	0	0	0	0	0	0	0	0	0	1	0	0	0	0	0	0	1	0.5	1	0
Senecio jacobaea	0	0	0	0	0	0	0	0	0	0	0	0	0	0	0	0	0	0	0	0	0	0	0	0	0	0	0	0	0	0	0	0	2	0	0	0	0	0.1	0	0	0	0	0	0	0	0	0	0	0
Serratula tinctoria	0	0	0	0	0	0	0	0	0	0	0	0	0	0	0	0	0	0	0	0	0	0	0	0	0	0	0	0	0	0	0	0	0	0	0	0	0	0	0	0	0	0	0	0	0	0	0	0	0
Sieglingia decumbens	0	0	0	0	0.5	0	0	0	0	0	0	0	0	0	0	0	0	0	0	0	0	0	0	0	0	0	0	0	0	0	0	0	0	0	0	0	0	0	0	0	0	0	0	0	0.1	0	0	0	0
Silene nemoralis	0	0	0	0	0	0	0	0	0	0	0	0	0	0	0	0	0	0	0	0	0	0	0	0	0	0	0	0	0	0	0	0	0	0	0	0	0	0	0	0	0	0	0	0	0	0	0	0	0
Silene nutans	0	0	0	0	0	0	0	0	0	0	0	0	0	0	0	0	0	0	0	0	0	0	0	0	0	0	0	0	0	0	0	0	0	0	0	0	0	0	0	0	0	0	0	0	0	0	0	0	0
Sisirinchium montanum	0	0	0	0	0	0	0	0	0	0	0	0	0	0	0	0	0	0	0	0	0	0	0	0	0	0	0	0	0	0	0	0	0	0	0	0	0	0	0	0	0	0	0	0	0	0	0	0	0
Stachys recta	0	0	0	0	0	0	0	0	0	0	0	1	0	0	0	2	0	0	0	0	0	0	0	0	2	0.5	0	0	0	0	0	0.1	0	0	0	0	0	0	0	0	0	0	0	0	0	0	0	0	0
Stellaria graminea	0.5	0.5	0.1	0	0.5	1	0.5	0.5	0.1	0.5	0	0	0	0	0	0	0	0	0	0	0	0	0	0	0	0	0	7	0	0	0	0	0	0	0	0	0	0	0	0	0.1	0	0.5	0.1	0	0	0.1	0	0
Succisa pratensis	0	0	0	2	0.5	0	0	0	0	0	0	0	0	0	0	0	0	0	0	0	0	0	0	0	0	0	0	0	0	0	0	0	0	0	0	0	0	0	0	0	0	0	0	0	0	0	0	0	0
Taraxacum officinale	0	0	0.5	0	0	0.5	0	0	0	0	0	0	0	0	0	0	2	0	0	0	1	0	0	0	0	0	0	0	0	1	0	0.1	0	0	0.1	0	0	0	0	0	0	0	0	0	0	0	2	0	0
Teucrium chamaedrys	0	0	0	0	0	0	0	0	0	0	1	6	0.5	0	0	0.5	0	0.1	0.5	0.1	0	0	0	0.5	0	0.1	0.1	0	2	0	0	0	0	2	1	0	0	0	0	0	0	0	0	0	0	0	0	0	0
Thesium alpinum	0	0	0	0	0	0	0	0	0.5	0	0	0	0	0	0	0	0	0	0	0	0	0	0	0	0	0	0	0	0	0	0	0	0	0	0	0	0	0	0	0	0	0	0	0	0	0	0	0	0
Thesium linophyllon	0	0	0	0	0	0	0	0	0	0	0	0	0	0	0	0	0	0	0	0	0	0	0	0	0	0	0	0	0	0	0	0	0	0	0	0	0	0	0	0	0	0	0	0	0	0	0	0	0
Thlaspi kovatsii	0	0	0	0	0	0	0	0	0	0	0	0	0	0	0	0	0	0	0	0	0	0	0	0	0	0	0	0	0	0	0	0	0	0	0	0	0	0	0	0	0	0	0	0	0	0	0	0	0
Thymus alpestris	0	0	0	0	0	0	0	0	0	0	0	0	0	0	0	0	0	0	0	0	0	0	0	0	0	0	0	0	0	0	0	0	0	0	0	0	0	0	2	0.5	7	0	0.1	0	0	0.5	0	1	0
Thymus balcanus	0	0	0	0	0	0	0	0	0	0	0	0	0	0	0	0	0	0	0	0	0	0	0	0	0	0	0	0	0	0	0	0	0	0	0	0	0	0	0	0	0	0	0	0	0	0	0	0	0
Thymus longicaulis	0	0	0	0	0	0	0	0	0	0	0	0	0	0	0	0	0	0	0	0	0	0	0	0	0	0.5	1	0	0	0	0	0	0	0	0	0	0	0	0	0	0	0	0	0	0	0	0	0	0
Thymus marginatus	0	0	0	0	0	0	0	0	0	0	0	0	0	0	0	0	0	0	0	0	0	0	0	0	0	0	0	0	0	0	0	0	0	0	0	0	0	0	0	0	0	0.5	0	0	0	0	0	0	0
Thymus sp.	0	0	0	0	0	0	0	0	0	0	0	0	0	0	0	0	0	0	0	0	0	0	0	0.1	0	0	0	0	0	0	0	0	0	0	0	0	0.1	0	0	0	0	0	0	0	0	0	0	0	0
Tragopogon orientale	0	0	0	0	0	0	0	0	0	0	0	0	0	0	0	0	4	0	0.1	0.5	0	0	3	0.1	0.1	0	0.5	0	0	3	0	0	1.5	0	4	0	0	0	0	0	0	0	0	0	0	0	4	0	0
Traunsteinera globosa	0	0	0	0	0	0	0	0	0	0	0	0	0	0	0	0	0	0	0	0	0	0	0	0	0	0	0	0	0	0	0	0	0	0	0	0	0	0	0	0	0	0.1	0	0	0	0	0	0	0
Trifolium alpestre	0	0	0	0	0	0	0	0	0	0	0	0	0	0	0	0	0	0	0	0	0	0	0	0	0	0	0	0	0	0	0	0	0	0	0	0	0	0	5	4	3	1	7	2	1	1.5	0.1	1	3
Trifolium campestre	0	0	0	0	0	0	0	0	0	0	0	0	0	0	0	0	0	0	0	0	0	0	0	0	0	0	0	0	0	0	0	0	0	0	0	0	0	0	0	0	0	0	0	0	0	0	0	0	0
Trifolium hybridum	0	0	0.5	1	0	5	0	0	0	0	0	0	0	0	0	0	0	0	0	0	0	0	0	0	0	0	0	0	0	0	0	0	0	0	0	0	0	0	0	0	0	0	0	0	0	0	0	0	0
Trifolium medium	0	0	0	0	0	0	0	0.5	0	5	0	0	0	0	0	0	0	0	0	0	0	5	0	0	0	0	0	2	0	0	0	0	0	0	0	0	0	0	0	0	0	0	0	0	0	0	0	0	0
Trifolium montanum	0	0	0	0	1	0	0	0	3	0	0	0	1	0.1	0	1	0.1	0	2	0	0	0	0	0	0	0	0.5	0	0	0	0	0	0	0	0	0	0	0	0	1	0	0.1	0	2	3	0	0	0.5	0.5
Trifolium pannonicum	0	0	0	0	0	0	0	0	0	0	0	0	0	0	0	0	0	0	0	0	0	0	0	0	0	0	0	0	0	0	0	0	0	0	0	0	0	0	0	0	0	0	0	0	0.1	0.1	0.5	0	0
Trifolium pratense	10	0.5	0.5	0	3	1	1	0	0	0	0	0	0	0	0	0	0	0	0	0	0	0	0	2	0	0	0	0	0	0.5	0	0	0.1	0	1	0	0.5	12	0	0	0	0	0	0	0	0	2	0	0
Trifolium repens	0	1	0	0	0	0	20	0	0	0	0	0	0	0	0	0	5	0	1	0	0	0	0	0.1	0	0	0	0	0	0.5	0	0	0	0	0	0	2	0	0	0	0	0	0	0.1	0	0	3	0	0
Trifolium sp.	0	0	0	0	0	0	0	0	0	0	0	0	0	0	0	0	0	0	0	0	0	0	0	0	0	0	0	0	0	0	0	0	0	0	0	0	0	0	0	0	0	0	0	0	0	0	0	0	0
Trisetum flavescens	0	0	0.5	0	0	0	0	0.1	0	5	0.1	0	0	0	0.1	0	0.5	0	0	0	0	0	0	0	0	0	0	0	0	0.5	0	0	0	0	0	0	0	1	0	0	0	0	0	0	0	0	0	0	0
Trollius europaeus	0	0	0	2	0	0	0	5	0	0	0	0	0	0	0	0	0	0	0	0	0	0	0	0	0	0	0	0	0	0	0	0	0	0	0	0	0	0	5	0	0	2	0	1	0.1	0	0	0	0
Vaccinium myrtillus	0	0	0	0	0	0	0	0	0	0	0	0	0	0	0	0	0	0	0	0	0	0	0	0	0	0	0	0	0	0	0	0	0	0	0	0	0	0	0.5	0	0	0	0	0	0	0	0	0	0
Vaccinium vitis-idaea	0	0	0	0	0	0	0	0	0	0	0	0	0	0	0	0	0	0	0	0	0	0	0	0	0	0	0	0	0	0	0	0	0	0	0	0	0	0	2	1	4	5	1	0	0	1	0	1	0
Valeriana simplicifolia	0	0	0	0	0	0	0	0	0	0	0	0	0	0	0	0	0	0	0	0	0	0	0	0	0	0	0	0	0	0	0	0	0	0	0	0	0	0	0	0	0	0	0	0	0	0	0	0	0
Veratrum album	0	0	0	0	0	0	0	0	0	0	0	0	0	0	0	0	0	0	0	0	0	0	0	0	0	0	0	0	0	0	0	0	0	0	0	0	0	0	0	0	0	0	0.1	0	0	0	0	0	0
Veronica chamaedrys	0.5	0	0.1	0	0	0.1	0.1	0.1	0	0.5	0.1	0	0	0	0.1	0	0	0	0.1	0	0.1	0	0	0	0	0	0	1	0	0	0	0	0	0	0	0	0.1	0.1	0	0	0.1	0	0.1	0	0	0	0.1	0	0
Veronica officinalis	0	0	0	0	0	0	0	0	0	0	0	0	0	0	0	0	0	0	0	0	0	0	0	0	0	0	0	0	0	0	0	0	0	0	0	0	0	0	0	0	0	0	0	0	0	0	0	0	0
Veronica orchidea	0	0	0	0	0	0	0	0	0	0	0	0	0	0	0	0	0	0	0	0	0	0	0	0	0	0	0	0	0	0	0	0	0	0	0	0	0.1	0	0	0	0	0	0	0	0	0	0	0	0
Veronica praecox	0	0	0	0	0	0	0.1	0	0	0	0	0	0	0	0	0	0	0	0	0	0	0	0	0	0	0	0	0	0	0	0	0	0	0	0	0	0	0	0	0	0	0	0	0	0	0	0	0	0
Vicia cassubica	0	0	0	0	0	0	0	0	0	0	0	0	0	0	0	0	0	0	0	0	0	0	0	0	0	0	0	0	0	0	0	0	0	0	0	0	0	0	0	0	0	0	0	0	0	0	0	0	0
Vicia cracca	0	0	0	0	0	0	0	10	0	0	0	0	0	0	1	15	2	0	6	0	0	2	0	0.5	0	1	5	0	0	0	0	0	0.1	0.5	0	0	0.1	0.5	0	0.5	0	0.1	0	0	0	0	0	0	0
Vicia sylvatica	0	0	0	0	0	0	0	0	0	0	0	0	0	0	0	0	0	0	0	0	0	0	0	0	0	0	0	0	0	0	0	0	0	0	0	0	0	0	0	0	0	1	0	0	0.1	0.1	0	0	0
Viola canina	0	1	1	0	0.5	0.5	0.5	0.5	2	0.5	0	0	0	0	0	0	0	0	0	0	0	0	0	0	0	0	0	1	0	0.1	0	0	0	0	0	0	0	0	1	0	2	0	0.1	0	0	0	0	0.1	0
Viola hirta	0	0	0	0	0	0	0	0	0	0	0	0	0	0	0	0	0	0	0	0	0	0	0	0	0	0	0	0	0	0	0	0	0	0	0	0	0	0	0	0	0	0	0	0	0	0	0	0.1	0
Viola jooi	0	0	0	0	0	0	0	0	0	0	0	0	0	0	0	0	0	0	0	0	0	0	0	0	0	0	0	0	0	0.1	0	0	0	0	0	0	0	0	0	0.1	0	0	0	0.5	0	0	0	0	0
Viola sp.	0	0	0	0	0	0	0	0	0	0	0	0	0	0	0	0	0	0	0	0	0	0	0	0	0	0	0	0	0	0	0	0	0	0	0	0	0	0	0	0	0	0	0	0	0	0	0	0	0
Viola suavis	0	0	0	0	0	1	4	3	1	0.5	1	0	0	0.1	0	0	1	0	1	0	0	0	2	1	0	0	0	0	0	0	0	0	0	0	1	0	0.1	1	0	0	0	0	0	0	0	0	0	0	0.1
Viola tricolor	0	0	0	0	0	0	0	0	0	0	0	0	0	0	0	0	0	0	0	0	0	0	0	0	0	0	0	0	0	0	0	0	0	0	0	0	0	0	0	0	0	0	0	0	0	0	0	0	0
[truncated: 79 more columns]
